# Supplementary material for: Comparison between Acupuncture and Nicotine Replacement Therapies for Smoking Cessation Based on Randomized Controlled Trials: A Systematic Review and Bayesian Network Meta-Analysis
Source: Evid Based Complement Alternat Med. 2021 Jun 16;2021:9997516. doi: 10.1155/2021/9997516 (PMC8225439; doi:10.1155/2021/9997516)
Supplement: Supplementary Materials — Supplementary Table 1: search strategies. Supplementary Table 2: results of heterogeneity analysis. Supplementary Table 3: inconsistency analyses. Supplementary Figure 1: risk of bias summary. Supplementary Figure 2: risk of bias graph. [file 9997516.f1.zip]

Archive with 5 entries (5 files):
- 9997516.f1/Supplementary figure 1-Risk of bias summary.pdf
- 9997516.f1/Supplementary figure 2-Risk of bias graph.pdf
- 9997516.f1/Supplementary table 1-Search strategies (2).docx
- 9997516.f1/Supplementary table 2-Results of heterogeneity analysis (2).docx
- 9997516.f1/Supplementary table 3- Inconsistency analyses (2).docx
